# Supplementary material for: Instrumented Four Square Step Test in Adults with Transfemoral Amputation: Test-Retest Reliability and Discriminant Validity between Two Types of Microprocessor Knees
Source: Sensors (Basel). 2020 Aug 24;20(17):4782. doi: 10.3390/s20174782 (PMC7506809; doi:10.3390/s20174782)
Supplement: Supplementary file 1 [file sensors-20-04782-s001.zip]

Archive with 1 entries (1 files):
- sensors-863807-SI.mp4
